# Supplementary material for: Separable Roles for a Caenorhabditis elegans RMI1 Homolog in Promoting and Antagonizing Meiotic Crossovers Ensure Faithful Chromosome Inheritance
Source: PLoS Biol. 2016 Mar 24;14(3):e1002412. doi: 10.1371/journal.pbio.1002412 (PMC4807110; doi:10.1371/journal.pbio.1002412)
Supplement: S1 Table — (XLSX) [file pbio.1002412.s011.xlsx]

## Sheet: fig 1F
DAPI bodies in minus 1 oocyte
WT	rmh-1(jf92)	rmh-1(jf54)	rmh-1(tn309)	rmh-2(jf94)				WT	rmh-1(jf92)	rmh-1(jf54)	rmh-1(tn309)	rmh-2(jf94)
6	10	9	7	6			Mean	5.88	8.857	9.306	7.367	6
6	10	9	8	6			Std. Deviation	0.3317	1.014	1.431	1.129	0.4851
6	10	9	5	6			Std. Error	0.06633	0.2213	0.2384	0.2061	0.1143
6	7	9	8	6
6	8	9	7	5
6	7	9	10	7
5	9	9	8	6
6	9	9	8	6			Statistics
6	9	9	8	6				WT vs rmh-1(jf92)	WT vs rmh-1(jf54)	WT vs rmh-1(tn309)	WT vs rmh-2(jf94)	rmh-1(jf54) vs rmh-2(jf94)
5	10	9	9	6			Unpaired t test
6	9	9	7	6			P value	< 0,0001	< 0,0001	< 0,0001	0.3404	0.2126
6	9	9	8	6			P value summary	****	****	****	ns	ns
6	9	10	6	5			Are means signif. different? (P < 0.05)	Yes	Yes	Yes	No	No
5	9	10	7	6
6	8	10	8	6
6	9	10	8	6
6	9	10	8	6
6	10	10	6	7
6	7	10	6
6	8	11	6
6	10	11	6
6		11	8
6		11	6
6		11	8
6		11	9
		12	7
		12	8
		8	6
		8	8
		8	7
		8
		8
		6
		7
		7
		7

## Sheet: fig 1G
hatch rate											each plate contains 15 to 20 hermaphrodites
													WT	rmh-1(jf92)	rmh-1(jf54)	rmh-1(tn309)	rmh-2(jf94)
WT		time point 1		time point 2								Mean	99.12	32.34	34.47	26.97	97.46
		plate 1	plate 2	plate 1	plate 2							Std. Deviation	1.043	2.023	1.549	3.254	2.624
	eggs	1	0	3	1							Std. Error	0.5213	0.7151	0.5476	1.23	1.071
	larval arrest	1	3	1	1
	adults	40	109	409	235
	males	0	0
	TOTAL	42	112	413	237	804						Statistics
													WT vs rmh-1(jf92)	WT vs rmh-1(jf54)	WT vs rmh-1(tn309)	WT vs rmh-2(jf94)	rmh-1(jf54) vs rmh-1(jf92)
	all adults	40	109	409	235							Unpaired t test
												P value	< 0,0001	< 0,0001	< 0,0001	0.272	0.0329
												P value summary	****	****	****	ns	*
	Hatch rate	97.619	100	99.2736	99.5781							Are means signif. different? (P < 0.05)	Yes	Yes	Yes	No	Yes
rmh-1(jf92)		time point 1		time point 2			time point 3
		plate 1 +2	plate 3	plate 1	plate 2	plate 3	plate 1	plate 2	plate 3
	eggs	240	149	72	140	82	365	372	379
	larval arrest	14	8	4	6	5	27	22	24
	adults	75	50	25	49	30	148	147	157
	males	12	9	4	7	4	21	21	23
	TOTAL	341	216	105	202	121	561	562	583	2691
	all adults	87	59	29	56	34	169	168	180
	Hatch rate	29.6188	31.0185	31.4286	30.6931	32.2314	34.9376	33.8078	34.9914
rmh-1(jf54)		time point 1		time point 2			time point 3
		plate 1 +2	plate 3	plate 1	plate 2	plate 3	plate 1	plate 2	plate 3
	eggs	351	313	184	136	466	373	420	354
	larval arrest	23	20	9	9	30	30	27	27
	adults	119	130	70	52	175	166	179	143
	males	24	26	11	9	35	20	24	19
	TOTAL	517	489	274	206	706	589	650	543	3974
	all adults	143	156	81	61	210	186	203	162
	Hatch rate	32.1083	35.9918	32.8467	33.9806	33.9943	36.6723	35.3846	34.8066
rmh-1(tn309)		time point 1		time point 2		time point 1	time point 2	time point 3
		plate 1	plate 2	plate 1	plate 2	plate 3+4	plate 3+4	plate 3+4
	eggs	170	145	83	66	858	1722	1592
	larval arrest	12	5	4	3	32	66	78
	adults	35	37	25	16	169	434	365
	males	8	6	4	2	46	98	97
	TOTAL	225	193	116	87	1105	2320	2132	6178
	all adults	43	43	33	21	215	532	462
	Hatch rate	24.4444	24.8705	31.8966	27.5862	22.3529	28.6207	28.9869
rmh-2(jf96)		time point 1		time point 2		time point 3
		plate 1	plate 2	plate 1	plate 2	plate 1	plate 2
	eggs	0	4	0	3	1	6
	larval arrest	5	5	11	5	17	5
	adults	42	64	125	61	180	112
	males	0	0	0	0	0	0
	TOTAL	47	73	136	69	198	123	646
	all adults	42	64	125	61	180	112
	Hatch rate	100	94.5205	100	95.6522	99.4949	95.122

## Sheet: fig 1H
Males in the progeny											each plate contains 15 to 20 hermaphrodites
													WT	rmh-1(jf92)	rmh-1(jf54)	rmh-1(tn309)	rmh-2(jf94)
WT		time point 1		time point 2								Mean	0.001667	13.1	14.09	15.71	0.001667
		plate 1	plate 2	plate 1	plate 2							Std. Deviation	0.004082	1.112	2.481	4.092	0.004082
	eggs	1	0	3	1							Std. Error	0.001667	0.3933	0.8772	1.547	0.001667
	larval arrest	1	3	1	1
	adults	40	109	409	235
	males	0	0	0	0
	TOTAL	42	112	413	237
												Statistics
	all adults	40	109	409	235								WT vs rmh-1(jf92)	WT vs rmh-1(jf54)	WT vs rmh-1(tn309)	WT vs rmh-2(jf94)	rmh-1(jf54) vs rmh-1(jf92)	rmh-1(tn309) vs rmh-1(jf92)	rmh-1(tn309) vs rmh-1(j54)
												Unpaired t test
												P value	< 0,0001	< 0,0001	< 0,0001	0.1512	0.319	0.1059	0.3655
	% males	0	0	0	0							P value summary	****	****	****	ns	ns	ns	ns
												Are means signif. different? (P < 0.05)	Yes	Yes	Yes	No	No	No	No
rmh-1(jf92)		time point 1		time point 2			time point 3
		plate 1 +2	plate 3	plate 1	plate 2	plate 3	plate 1	plate 2	plate 3
	eggs	240	149	72	140	82	365	372	379
	larval arrest	14	8	4	6	5	27	22	24
	adults	75	50	25	49	30	148	147	157
	males	12	9	4	7	4	21	21	23
	TOTAL	341	216	105	202	121	561	562	583
	all adults	87	59	29	56	34	169	168	180
	% males	13.7931	15.2542	13.7931	12.5	11.7647	12.426	12.5	12.7778
rmh-1(jf54)		time point 1		time point 2			time point 3
		plate 1 +2	plate 3	plate 1	plate 2	plate 3	plate 1	plate 2	plate 3
	eggs	351	313	184	136	466	373	420	354
	larval arrest	23	20	9	9	30	30	27	27
	adults	119	130	70	52	175	166	179	143
	males	24	26	11	9	35	20	24	19
	TOTAL	517	489	274	206	706	589	650	543
	all adults	143	156	81	61	210	186	203	162
	% males	16.7832	16.6667	13.5802	14.7541	16.6667	10.7527	11.8227	11.7284
rmh-1(tn309)		time point 1		time point 2		time point 1	time point 2	time point 3
		plate 1	plate 2	plate 1	plate 2	plate 3+4	plate 3+4	plate 3+4
	eggs	170	145	83	66	858	1722	1592
	larval arrest	12	5	4	3	32	66	78
	adults	35	37	25	16	169	434	365
	males	8	6	4	2	46	98	97
	TOTAL	225	193	116	87	1105	2320	2132
	all adults	43	43	33	21	215	532	462
	% males	18.6047	13.9535	12.1212	9.52381	21.3953	16.388	17.963
rmh-2(jf96)		time point 1		time point 2		time point 3
		plate 1	plate 2	plate 1	plate 2	plate 1	plate 2
	eggs	0	4	0	3	1	6
	larval arrest	5	5	11	5	17	5
	adults	42	64	125	61	180	112
	males	0	0	0	0	0	0
	TOTAL	47	73	136	69	198	123
	all adults	42	64	125	61	180	112
	% males	0	0	0	0	0	0

## Sheet: fig 1I
Larval arrest											each plate contains 15 to 20 hermaphrodites
WT		time point 1		time point 2									WT	rmh-1(jf92)	rmh-1(jf54)	rmh-1(tn309)	rmh-2(jf94)
		plate 1	plate 2	plate 1	plate 2							Mean	1.446	12.19	13.39	13.74	7.742
	eggs	1	0	3	1							Std. Deviation	1.29	1.344	2.184	3.976	2.078
	larval arrest	1	3	1	1							Std. Error	0.6452	0.4751	0.6906	1.325	0.8485
	adults	40	109	409	235
	males	0	0	0	0
	TOTAL	42	112	413	237
	all adults	40	109	409	235							Statistics
													WT vs rmh-1(jf92)	WT vs rmh-1(jf54)	WT vs rmh-1(tn309)	WT vs rmh-2(jf94)	rmh-1(jf54) vs rmh-1(jf92)
												Unpaired t test
	larval arrest	2.43902	2.67857	0.243902	0.423729							P value	< 0,0001	< 0,0001	< 0,0001	0.0007	0.1929
												P value summary	****	****	****	***	ns
												Are means signif. different? (P < 0.05)	Yes	Yes	Yes	Yes	No
rmh-1(jf92)		time point 1		time point 2			time point 3
		plate 1 +2	plate 3	plate 1	plate 2	plate 3	plate 1	plate 2	plate 3
	eggs	240	149	72	140	82	365	372	379
	larval arrest	14	8	4	6	5	27	22	24
	adults	75	50	25	49	30	148	147	157
	males	12	9	4	7	4	21	21	23
	TOTAL	341	216	105	202	121	561	562	583
	all adults	87	59	29	56	34	169	168	180
	larval arrest	13.8614	11.9403	12.1212	9.67742	12.8205	13.7755	11.5789	11.7647
rmh-1(jf54)		time point 1		time point 2			time point 3
		plate 1 +2	plate 3	plate 1	plate 2	plate 3	plate 1	plate 2	plate 3
	eggs	351	313	184	136	466	373	420	354
	larval arrest	23	20	9	9	30	30	27	27
	adults	119	130	70	52	175	166	179	143
	males	24	26	11	9	35	20	24	19
	TOTAL	517	489	274	206	706	589	650	543
	all adults	143	156	81	61	210	186	203	162
	larval arrest	13.8554	11.3636	10	12.8571	12.5	13.8889	11.7391	14.2857
rmh-1(tn309)		time point 1		time point 2		time point 1	time point 2	time point 3
		plate 1	plate 2	plate 1	plate 2	plate 3+4	plate 3+4	plate 3+4
	eggs	170	145	83	66	858	1722	1592
	larval arrest	12	5	4	3	32	66	78
	adults	35	37	25	16	169	434	365
	males	8	6	4	2	46	98	97
	TOTAL	225	193	116	87	1105	2320	2132
	all adults	43	43	33	21	215	532	462
	larval arrest	21.8182	10.4167	10.8108	12.5	12.9555	9.93976	12.6214
rmh-2(jf96)		time point 1		time point 2		time point 3
		plate 1	plate 2	plate 1	plate 2	plate 1	plate 2
	eggs	0	4	0	3	1	6
	larval arrest	5	5	11	5	17	5
	adults	42	64	125	61	180	112
	males	0	0	0	0	0	0
	TOTAL	47	73	136	69	198	123
	all adults	42	64	125	61	180	112
	larval arrest	10.6383	7.24638	8.08824	7.57576	8.62944	4.2735

## Sheet: fig 2B
RAD-51 foci in WT
	zone 1	zone 2	zone 3	zone 4	zone 5	zone 6
0 focus	114	169	158	122	3	170
1 focus	10	11	18	37	8	6
2 to 3 foci	0	0	9	28	24	17
4 to 6 foci	0	0	0	32	68	0
7 to 12 foci	0	0	0	12	41	0
>12 foci	0	0	0	0	8	0
TOTAL	124	180	185	231	152	193	1065
	so in percentage for the representation
	zone 1	zone 2	zone 3	zone 4	zone 5	zone 6
0 focus	92	94	85	53	2	88
1 focus	8	6	10	16	5	3
2 to 3 foci	0	0	5	12	16	9
4 to 6 foci	0	0	0	14	45	0
7 to 12 foci	0	0	0	5	27	0
>12 foci	0	0	0	0	5	0
TOTAL	100	100	100	100	100	100

## Sheet: fig 2C
RAD-51 foci in rmh-1(jf54)
	zone 1	zone 2	zone 3	zone 4	zone 5	zone 6			zone 1
0 focus	121	155	142	40	1	30				WT vs rmh-1(jf54)
1 focus	14	13	46	31	4	17			Mann Whitney test
2 to 3 foci	3	0	22	63	9	27			P value	0.2408
4 to 6 foci	0	0	1	72	54	39			Exact or approximate P value?	Gaussian Approximation
7 to 12 foci	0	0	0	18	89	51			P value summary	ns
>12 foci	0	0	0	0	9	9			Are medians signif. different? (P < 0.05)	No
TOTAL	138	168	211	224	166	173	1080
									zone 2
	so in percentage for the representation									WT vs rmh-1(jf54)
									Mann Whitney test
									P value	0.5509
									Exact or approximate P value?	Gaussian Approximation
									P value summary	ns
									Are medians signif. different? (P < 0.05)	No
	zone 1	zone 2	zone 3	zone 4	zone 5	zone 6
0 focus	87.6	92.3	67.3	17.9	0.6	17.3
1 focus	10.2	7.7	21.8	13.9	2.4	9.8			zone 3
2 to 3 foci	2.2	0	10.4	28.1	5.4	15.6				WT vs rmh-1(jf54)
4 to 6 foci	0	0	0.5	32.1	32.6	22.5			Mann Whitney test
7 to 12 foci	0	0	0	8	53.6	29.6			P value	< 0,0001
>12 foci	0	0	0	0	5.4	5.2			Exact or approximate P value?	Gaussian Approximation
TOTAL	100	100	100	100	100	100			P value summary	****
									Are medians signif. different? (P < 0.05)	Yes
									zone 4
										WT vs rmh-1(jf54)
									Mann Whitney test
									P value	< 0,0001
									Exact or approximate P value?	Gaussian Approximation
									P value summary	****
									Are medians signif. different? (P < 0.05)	Yes
									zone 5
										WT vs rmh-1(jf54)
									Mann Whitney test
									P value	< 0,0001
									Exact or approximate P value?	Gaussian Approximation
									P value summary	****
									Are medians signif. different? (P < 0.05)	Yes
									zone 6
										WT vs rmh-1(jf54)
									Mann Whitney test
									P value	< 0,0001
									Exact or approximate P value?	Gaussian Approximation
									P value summary	****
									Are medians signif. different? (P < 0.05)	Yes

## Sheet: fig 3D
RMH-1 foci quantification in WT
									Statistics
			gonad 1	gonad 2	gonad 3						Early pachytene	Mid pachytene	Late pachytene
Early pachytene		number foci	number nuclei	number nuclei	number nuclei					Mean	5.276	15.34	5.956
		1	3	4	3					Std. Deviation	2.628	3.671	1.681
		2	4	6	8					Std. Error	0.237	0.2699	0.1253
		3	4	4	3
		4	4	2	4
		5	5	1	4
		6	3	2	10
		7	8	3	3
		8	11	7	2
		9	11	2	2
		TOTAL	53	31	39	123
			gonad 1	gonad 2	gonad 3
Mid pachytene		number foci	number nuclei	number nuclei	number nuclei
		10	9	5	5
		11	5	7	3
		12	12	5	4
		13	6	5	3
		14	13	6	4
		15	15	3	5
		16	15	2	12
		17	9	1	4
		18	5	1	2
		19	5	2	6
		20	1	2	4
		21	2	0	3
		22	1	0	5
		23	1	0	4
		24	0	0	1
		25	0	0	2
		TOTAL	99	39	67	205
			gonad 1	gonad 2	gonad 3
Late pachytene		number foci	number nuclei	number nuclei	number nuclei
		1	1	1	1
		2	0	5	2
		3	3	1	3
		4	2	6	3
		5	11	7	5
		6	30	18	13
		7	13	18	15
		8	4	3	4
		9	4	4	3
		TOTAL	68	63	49	180

## Sheet: fig 3E
Distribution RMH-1 foci in late pachytene
			gonad 1	gonad 2	gonad 3
Late pachytene		number foci	number nuclei	number nuclei	number nuclei	TOTAL
		1	1	1	1	3
		2	0	5	2	7
		3	3	1	3	7
		4	2	6	3	11
		5	11	7	5	23
		6	30	18	13	61
		7	13	18	15	46
		8	4	3	4	11
		9	4	4	3	11
		TOTAL	68	63	49	180
distribution in percentage for the representation
number foci	1	2	3	4	5	6	7	8	9
TOTAL	1.66667	3.88889	3.88889	6.11111	12.7778	33.8889	25.5556	6.11111	6.11111	100

## Sheet: fig 4D
Quantification of mid pachytene RMH-1 foci in pro-CO mutants
			gonad 1	gonad 2	gonad 3					WT	cosa-1	msh-5	zhp-3
WT		number foci	number nuclei	number nuclei	number nuclei				Mean	15.34	7.047	7.682	5.243
		10	9	5	5				Std. Deviation	3.671	4.627	3.805	3.034
		11	5	7	3				Std. Error	0.2699	0.3156	0.2844	0.2602
		12	12	5	4
		13	6	5	3
		14	13	6	4
		15	15	3	5
		16	15	2	12
		17	9	1	4
		18	5	1	2			Statistics
		19	5	2	6					WT vs cosa-1	WT vs msh-5	WT vs zhp-3	cosa-1 vs msh-5	cosa-1 vs zhp-3	msh-5 vs zhp-3
		20	1	2	4				Unpaired t test
		21	2	0	3				P value	< 0,0001	< 0,0001	< 0,0001	0.0007	0.1427	< 0,0001
		22	1	0	5				P value summary	****	****	****	***	ns	****
		23	1	0	4				Are means signif. different? (P < 0.05)	Yes	Yes	Yes	Yes	No	Yes
		24	0	0	1
		25	0	0	2
		TOTAL	99	39	67	205
			gonad 1	gonad 2	gonad 3
cosa-1		number foci	number nuclei	number nuclei	number nuclei
		1	4	7	6
		2	7	8	7
		3	9	11	4
		4	5	6	5
		5	9	5	7
		6	4	3	5
		7	4	1	11
		8	1	2	5
		9	2	7	4
		10	4	4	5
		11	2	6	3
		12	3	5	4
		13	1	8	1
		14	0	3	0
		15	0	3	0
		16	0	3	0
		17	0	4	0
		18	0	4	0
		19	0	1	0
		20	0	1	0
		21	0	0	0
		22	0	0	0
		23	0	0	0
		24	0	0	0
		25	0	0	0
		TOTAL	55	92	67	214
			gonad 1	gonad 2
msh-5		number foci	number nuclei	number nuclei
		1	5	6
		2	6	7
		3	10	12
		4	9	10
		5	10	9
		6	7	5
		7	8	3
		8	4	2
		9	5	4
		10	3	2
		11	4	2
		12	2	0
		13	0	0
		14	2	0
		15	0	0
		16	0	0
		17	0	0
		18	0	0
		19	0	0
		20	0	0
		21	0	0
		22	0	0
		23	0	0
		24	0	0
		25	0	0
		TOTAL	75	62		137
			gonad 1	gonad 2	gonad 3
zhp-3		number foci	number nuclei	number nuclei	number nuclei
		1	2	0	1
		2	8	2	2
		3	7	3	3
		4	5	2	7
		5	6	6	3
		6	5	5	5
		7	5	10	6
		8	1	9	5
		9	1	7	6
		10	0	7	8
		11	1	3	5
		12	4	4	2
		13	1	10	1
		14	2	2	0
		15	0	1	1
		16	0	2	1
		17	0	0	1
		18	0	0	0
		19	0	1	0
		20	0	0	0
		21	0	0	0
		22	0	0	0
		23	0	0	0
		24	0	0	0
		25	0	0	0
		TOTAL	48	74	57	179

## Sheet: fig 4F
Quantification of COSA-1 foci
	Number of foci	0	1	2	3	4	5	6	TOTAL
	WT	0	0	0	0	0	52	376	428				WT vs rmh-1(tn309)
	rmh-1(tn309)	1	10	14	22	25	34	223	329			Mann Whitney test
	rmh-1(jf54)	0	0	7	17	22	79	166	291			P value	< 0,0001
												Exact or approximate P value?	Gaussian Approximation
												P value summary	****
												Are medians signif. different? (P < 0.05)	Yes
	so in percentage
	Number of foci	0	1	2	3	4	5	6	TOTAL				WT vs rmh-1(jf54)
	WT	0	0	0	0	0	12.1	87.9	100			Mann Whitney test
	rmh-1(tn309)	0.3	3	4.3	6.7	7.6	10.3	67.8	100			P value	< 0,0001
	rmh-1(jf54)	0	0	2.4	5.9	7.6	27.1	57	100			Exact or approximate P value?	Gaussian Approximation
												P value summary	****
												Are medians signif. different? (P < 0.05)	Yes

[truncated: 31 more sheets: fig 4J, fig 4K, fig 4M, fig 5F, fig 5G, fig 5K, fig 7B, fig 7C, fig 7D, fig 7E, fig 7F, fig 7K, fig 7O, fig 8C, fig 8D, fig S1C, fig S3A, fig S3B, fig S4D, fig S5A …]
